# Supplementary material for: Brindley’s Glands Volatilome of the Predator Zelus renardii Interacting with Xylella Vectors
Source: Insects. 2023 Jun 3;14(6):520. doi: 10.3390/insects14060520 (PMC10299015; doi:10.3390/insects14060520)
Supplement: Supplementary file 1 [file insects-14-00520-s001.zip]

Archive with 1 entries (1 files):
- insects-2353769-supplementary.pdf
